# Supplementary material for: Enzyme Profiling and Identification of Endophytic and Rhizospheric Bacteria Isolated from Arthrocnemum macrostachyum
Source: Microorganisms. 2022 Oct 26;10(11):2112. doi: 10.3390/microorganisms10112112 (PMC9698051; doi:10.3390/microorganisms10112112)
Supplement: Supplementary file 1 [file microorganisms-10-02112-s001.zip]

Archive with 1 entries (1 files):
- microorganisms-1960433-supplementary.pdf
